# Supplementary material for: Pentraxin 3 as a Modulator of miRNAs and Extracellular Vesicles Release in Triple-Negative Breast Cancer Cells
Source: Biomedicines. 2025 Dec 20;14(1):14. doi: 10.3390/biomedicines14010014 (PMC12838261; doi:10.3390/biomedicines14010014)
Supplement: Supplementary file 1 [file biomedicines-14-00014-s001.zip]

Archive with 1 entries (1 files):
- biomedicines-3970371-supplementary.pdf
